# Supplementary material for: Glucocorticoids accelerate maturation of the heme pathway in fetal liver through effects on transcription and DNA methylation
Source: Epigenetics. 2016 Feb 18;11(2):103–9. doi: 10.1080/15592294.2016.1144006 (PMC4846099; doi:10.1080/15592294.2016.1144006)
Supplement: KEPI_A_1144006_s02.zip [file kepi-11-02-1144006-s001.zip]

Archive with 2 entries (2 files):
- KEPI_A_1144006_s02 captions.docx
- KEPI_A_1144006_s02.pptx
